# Supplementary material for: The Genetic Code Kit: An Open-Source Cell-Free Platform for Biochemical and Biotechnology Education
Source: Front Bioeng Biotechnol. 2020 Aug 19;8:941. doi: 10.3389/fbioe.2020.00941 (PMC7466673; doi:10.3389/fbioe.2020.00941)
Supplement: Supplementary file 1 [file Table_1.XLSX]

## Sheet: Raw Data
					Content-Based Questions																																		Attitudinal Questions
Randomized Identifier	Group	Major	Did they take CHEM 216	Did they take CHEM 312	Q1 pre	Q2 pre	Q3 pre	Q4 pre	Q5 pre	Q6 pre	Q7 pre	Q8 pre	Q9 pre	Q10 pre	Q11 pre	Q12 pre	Q13 pre	Q14 pre	Q15 pre	Q16 pre	Total Score Pre	Q1 post	Q2 post	Q3 post	Q4 post	Q5 post	Q6 post	Q7 post	Q8 post	Q9 post	Q10 post	Q11 post	Q12 post	Q13 post	Q14 post	Q15 post	Q16 post	Total Score Post	Q17 pre	Q18 pre	Q19 pre	Q20 pre	Q21 pre	Q22 pre	Q23 pre	Q24 pre	Q25 pre	Q26 pre	Q27 pre
	C = Control		1= yes	1= yes	1= correct	1= correct	1= correct	1= correct	1= correct	1= correct	1= correct	1= correct	1= correct	1= correct	1= correct	1= correct	1= correct	1= correct	1= correct	1= correct		1= correct	1= correct	1= correct	1= correct	1= correct	1= correct	1= correct	1= correct	1= correct	1= correct	1= correct	1= correct	1= correct	1= correct	1= correct	1= correct		A = 1	A = 1	A = 1	A = 1	A = 1	A = 1	A = 1	A = 1	A = 1	A = 1	A = 1
	T = Treatment		0=no	0=no	0= incorrect	0= incorrect	0= incorrect	0= incorrect	0= incorrect	0= incorrect	0= incorrect	0= incorrect	0= incorrect	0= incorrect	0= incorrect	0= incorrect	0= incorrect	0= incorrect	0= incorrect	0= incorrect	(out of 16)	0= incorrect	0= incorrect	0= incorrect	0= incorrect	0= incorrect	0= incorrect	0= incorrect	0= incorrect	0= incorrect	0= incorrect	0= incorrect	0= incorrect	0= incorrect	0= incorrect	0= incorrect	0= incorrect	(out of 16)	D = 4	D = 4	D = 4	D = 4	D = 4	D = 4	D = 4	D = 4	E = 5	E = 5	E = 5
8943	C	Animal Science	0	1	0	1	1	0	0	1	0	0	0	0	0	0	0	0	0	0	3	0	1	1	0	0	1	1	1	0	0	0	0	0	1	0	0	6	3	3	2	3	2	2	2	2	4	4	4
1359	C	Biomedical Engineering	1	0	0	0	0	0	1	0	0	0	0	0	0	1	1	1	1	1	6	0	0	0	0	0	1	1	1	1	1	0	0	0	1	0	0	6	3	3	1	1	2	4	4	4	3	3	3
7943	C	Biological Sciences	1	0	1	1	0	0	0	1	1	0	1	1	0	0	1	1	0	0	8	1	1	0	1	1	1	1	0	1	1	1	1	1	1	1	1	14	3	3	2	3	3	3	1	4	2	1	1
9105	C	Wine and Viticulture	0	1	0	1	0	1	0	0	1	0	0	0	0	0	0	1	0	0	4	1	1	0	0	1	0	0	0	0	0	0	0	0	1	1	1	6	3	3	3	3	3	3	3	3	4	3	3
6040	C	Biological Sciences	1	0	0	1	1	0	1	0	0	1	1	1	1	1	1	1	1	1	12	1	1	0	0	1	1	0	1	1	0	1	1	1	1	1	1	12	4	4	4	4	3	4	2	3	3	3	3
5223	C	Biological Sciences	1	0	1	1	0	1	0	1	0	1	1	1	0	1	1	1	0	0	10	1	1	1	1	0	0	1	1	0	1	1	0	0	0	0	0	8	4	4	4	3	4	4	2	4	2	2	2
4490	C	Biological Sciences	1	0	1	1	1	0	0	1	0	0	0	0	1	0	1	1	0	0	7	1	1	1	0	0	0	0	0	1	1	0	1	1	1	1	1	10	3	3	3	3	3	3	3	3	4	4	4
8057	C	Microbiology	1	0	1	0	1	0	0	0	1	0	0	0	1	0	0	1	0	0	5	1	0	1	0	0	0	1	0	0	0	0	0	0	1	0	0	4	0	0	0	0	0	0	0	0	0	0	0
9577	C	Animal Science	0	1	0	0	0	1	0	0	0	0	1	0	0	1	1	1	1	1	7	0	1	1	1	0	1	0	0	1	1	1	1	1	1	1	1	12	3	3	3	3	3	4	1	3	4	3	3
3281	C	Biological Sciences	1	0	0	0	0	0	0	0	0	0	0	1	0	0	0	1	0	0	2	0	0	0	0	0	0	0	0	1	0	0	0	1	0	0	0	2	4	4	4	4	4	0	4	4	4	4	4
6070	C	Psychology	1	0	0	1	0	0	1	0	1	0	0	1	0	0	0	1	0	0	5	1	1	0	0	0	1	1	0	1	0	0	0	0	0	0	0	5	3	3	3	3	3	4	2	4	4	2	2
9529	C	Nutrition	0	1	1	0	0	0	0	1	0	0	1	1	1	0	1	1	0	1	8	0	1	1	1	0	1	1	0	1	1	1	0	1	1	0	1	11	4	4	3	4	3	3	2	3	4	3	3
2898	C	Biological Sciences	0	1	1	1	0	0	0	0	0	0	1	1	1	1	1	1	1	1	10	0	0	0	0	0	0	1	0	1	1	1	1	1	1	1	1	9	4	4	4	3	3	4	1	4	3	3	3
3136	C	Nutrition	0	1	0	0	0	0	0	0	1	0	1	0	0	1	0	0	1	1	5	0	1	0	0	0	0	1	1	0	0	0	0	0	1	0	0	4	3	3	3	2	3	3	2	3	4	3	3
4635	C	Wine and Viticulture	0	1	1	1	0	0	0	1	0	1	0	0	0	0	0	1	0	0	5	0	0	0	1	0	0	1	0	0	0	0	0	0	1	0	0	3	3	3	1	1	2	3	1	3	3	2	2
3655	T	Wine and Viticulture	0	1	1	1	1	0	0	1	1	1	0	0	1	0	0	1	0	0	8	0	1	1	0	0	0	1	0	1	1	0	1	1	1	1	1	10	3	3	2	2	3	4	1	4	4	2	2
7319	T	Marine Sciences	1	0	1	1	0	0	0	0	0	1	0	0	1	0	1	1	1	0	7	1	0	0	1	1	1	1	1	0	0	0	1	1	1	1	1	11	3	3	3	2	3	3	1	2	2	1	1
3234	T	Psychology	0	1	1	0	0	1	0	0	0	0	0	0	0	0	0	1	0	0	3	1	0	0	1	0	0	0	1	0	0	0	1	1	1	1	1	8	3	3	2	2	4	4	1	2	3	3	3
7829	T	Animal Science	1	0	1	0	0	1	0	0	1	1	0	0	0	0	1	0	0	0	5	0	1	1	1	0	1	0	0	1	1	0	1	1	1	1	1	11	3	3	3	3	4	4	4	4	5	3	3
1155	T	Food Science	0	1	0	0	0	1	0	1	0	1	0	0	1	1	1	1	1	1	9	0	1	1	1	0	1	1	1	1	1	1	1	1	1	1	1	14	4	4	3	3	3	4	2	3	3	2	2
4430	T	Biological Sciences	1	0	1	0	0	1	1	0	1	1	0	0	1	1	1	1	1	1	11	1	1	1	1	1	0	1	1	1	1	1	1	1	1	1	1	15	4	4	4	4	3	4	1	2	4	2	2
4158	T	Biomedical Engineering	1	0	1	0	1	1	0	1	0	0	0	1	0	1	1	1	0	0	8	0	1	1	1	0	1	0	1	1	1	0	0	0	1	0	0	8	3	3	2	2	3	3	2	3	3	2	2
7160	T	Nutrition	1	0	1	0	1	1	0	0	1	0	1	1	0	1	1	1	1	1	11	1	1	1	0	0	0	1	0	1	1	0	1	1	1	1	1	11	4	4	4	4	4	4	1	2	3	2	2
7634	T	Microbiology	1	0	1	0	0	0	0	1	0	0	1	1	1	0	1	0	0	0	6	1	1	0	1	0	0	0	1	0	1	1	1	1	1	1	1	11	3	3	4	4	4	3	1	4	5	4	4
5285	T	Biological Sciences	1	0	1	0	0	1	0	0	1	1	0	1	0	0	1	1	1	0	8	0	1	1	1	0	0	1	1	0	0	0	0	1	1	1	1	9	3	3	3	3	3	2	1	2	3	3	3
4782	T	Biological Sciences	1	0	0	1	1	1	1	0	0	1	1	1	0	1	1	1	1	1	12	0	1	1	1	1	0	0	1	0	1	1	0	0	0	0	0	7	4	4	4	3	3	4	2	3	4	3	3
8121	T	Nutrition	0	1	1	0	0	0	0	0	1	0	1	0	0	0	1	1	0	1	6	0	0	1	0	0	1	1	1	0	0	0	0	1	1	0	0	6	3	3	3	3	2	2	1	1	3	3	3
6807	T	Biological Sciences	1	0	1	1	1	0	1	1	1	1	1	1	1	1	1	1	1	1	15	1	1	1	1	1	1	1	1	1	1	1	1	1	1	1	1	16	4	4	4	4	4	4	3	3	4	4	4
6344	T	Biological Sciences	1	1	0	0	0	0	0	0	0	1	0	0	0	0	0	1	0	0	2	0	1	1	0	1	0	0	1	1	0	1	1	1	1	1	1	11	3	3	2	2	3	3	1	2	4	4	4
2363	T	Biological Sciences	1	0	1	1	1	1	1	0	0	0	0	0	1	1	0	0	0	0	7	1	1	1	1	1	1	1	1	1	1	1	1	1	1	1	1	16	3	3	3	3	3	3	3	3	4	4	4
4283	T	Biological Sciences	0	1	0	1	1	1	1	0	0	1	1	1	1	1	1	1	1	1	13	1	1	1	0	1	1	1	1	1	1	1	1	1	1	1	1	15	4	4	4	3	4	4	3	4	4	3	3
9681	T	Nutrition	0	1	0	1	0	0	1	0	0	0	0	0	0	0	0	1	0	0	3	1	1	1	1	0	1	1	0	1	1	1	1	1	1	0	0	12	4	4	3	3	4	4	2	3	3	3	3
5019	T	Wine and Viticulture	0	1	1	0	1	1	0	0	0	0	0	0	1	0	0	0	0	0	4	1	0	1	0	1	0	0	0	0	0	0	0	0	0	0	0	3	3	3	2	2	2	3	1	3	3	1	1
1952	T	Animal Science	0	1	0	1	0	0	0	0	1	0	0	0	0	0	1	1	0	1	5	0	1	1	1	0	1	1	1	0	1	1	0	0	1	0	0	9	3	3	4	4	3	4	2	3	4	4	4
9331	T	Biological Sciences	1	0	1	0	0	0	0	0	0	0	0	0	0	1	1	1	1	1	6	0	1	1	1	1	1	1	1	1	0	1	1	1	1	1	1	14	4	4	4	4	4	4	3	4	4	4	4
8132	T	Animal Science	0	1	0	1	1	0	0	0	0	0	1	0	1	1	1	1	1	1	9	0	1	1	1	1	0	1	1	1	1	1	1	1	1	1	1	14	4	4	3	3	4	4	1	2	5	3	3
1639	T	Nutrition	0	1	1	1	0	1	0	0	1	0	1	1	0	1	1	1	1	1	11	0	1	1	0	0	0	1	1	0	1	0	1	1	1	1	1	10	3	3	3	3	3	3	1	2	4	3	3
6823	T	Wine and Viticulture	0	1	0	1	0	0	0	0	0	0	0	0	0	1	0	1	0	0	3	0	1	1	1	0	0	0	0	1	1	0	1	0	1	1	0	8	2	2	1	1	2	3	1	3	2	2	2
1180	T	Nutrition	0	1	1	0	0	0	0	1	0	0	1	1	1	1	1	1	1	1	10	1	1	1	0	0	0	0	0	1	0	0	0	0	1	0	0	5	3	4	3	3	2	3	1	4	4	2	2
8313	T	Nutrition	0	1	1	0	0	1	0	1	1	0	0	0	0	0	0	0	0	0	4	0	1	1	1	0	0	0	0	1	1	0	1	1	1	1	1	10	3	3	1	1	3	4	1	2	4	3	3
3593	T	Nutrition	0	1	0	1	1	0	0	1	0	0	1	0	0	0	0	1	0	0	5	1	0	0	1	0	0	0	0	1	0	1	1	1	1	1	1	9	3	3	3	3	3	4	1	2	4	2	2
2659	T	Nutrition	0	1	0	1	1	0	1	0	0	0	0	0	0	1	1	1	1	1	8	0	1	1	0	0	0	0	0	1	1	1	1	1	1	1	1	10	3	3	2	2	3	3	1	3	4	4	4
9720	T	Nutrition	0	1	1	0	0	1	0	0	0	0	1	0	0	1	0	1	0	0	5	0	0	1	1	0	0	0	0	1	0	0	1	1	1	1	1	8	3	3	2	2	3	3	3	3	2	1	1
1908	T	Biological Sciences	0	1	1	0	0	0	1	0	1	1	0	0	0	1	1	1	1	1	9	1	0	0	1	1	0	0	1	0	0	0	0	0	1	0	0	5	4	4	4	4	4	4	1	3	3	2	2
1682	T	Nutrition	0	1	1	1	0	1	0	0	1	0	1	1	1	1	1	1	1	1	12	0	1	1	1	1	0	1	0	1	1	0	1	1	1	1	1	12	4	4	4	4	3	3	2	1	3	2	2
6240	T	Wine and Viticulture	0	1	0	0	0	0	0	0	0	0	0	0	0	1	1	1	1	1	5	1	0	0	0	0	0	0	1	1	0	0	1	1	1	1	1	8	0	0	0	0	0	0	0	0	0	0	0
2971	T	Biological Sciences	1	1	1	0	0	0	0	0	0	0	1	1	0	0	0	1	0	0	4	1	1	0	0	0	1	1	1	1	0	0	0	0	1	0	0	7	4	4	4	4	4	4	4	4	4	4	4
2464	T	Biological Sciences	0	1	0	0	0	0	0	0	0	1	1	1	0	1	1	1	1	1	8	0	1	1	0	0	0	0	1	1	1	0	1	1	1	1	1	10	4	4	4	4	3	4	4	4	5	4	4
6798	T	Kinesiology	0	1	0	0	1	0	0	0	0	0	1	0	0	0	0	1	0	0	3	0	0	1	1	1	1	1	1	1	0	0	1	1	1	1	1	12	3	3	3	3	3	3	1	2	3	1	1
7880	T	Biological Sciences	1	0	0	0	1	0	0	0	1	0	0	0	1	1	1	1	1	1	8	0	0	0	0	1	1	0	0	1	0	0	0	0	1	1	1	6	2	2	1	1	2	3	3	4	4	3	3
7525	T	Nutrition	1	0	0	0	1	0	0	1	0	0	0	1	0	1	1	1	1	1	8	0	0	0	1	0	1	1	0	1	1	0	1	1	1	1	1	10	3	3	3	3	3	3	1	3	3	3	3
7853	T	Microbiology	1	0	1	1	0	1	1	0	0	1	1	0	0	1	1	1	0	0	9	1	1	0	1	0	0	1	1	1	0	0	1	1	1	1	1	11	4	4	4	4	3	4	2	4	4	3	3
3038	T	Biological Sciences	0	1	0	1	0	1	0	1	1	1	1	1	1	1	1	1	1	1	13	0	1	1	1	1	1	1	1	1	1	1	1	1	1	1	1	15	4	4	4	4	4	4	3	4	4	4	4
8640	T	Microbiology	1	0	1	1	0	1	0	0	0	0	1	0	1	1	1	1	1	1	10	1	1	0	1	0	1	0	0	1	1	1	1	1	1	1	1	12	4	4	4	4	4	4	4	4	5	5	5
1424	T	Animal Science	0	1	0	1	0	0	0	0	0	0	1	1	1	1	1	1	1	0	8	0	0	0	0	0	1	0	1	0	1	1	0	0	0	0	0	4	4	4	3	4	3	4	1	2	4	2	2
4084	T	Nutrition	0	1	0	1	1	0	0	0	0	0	1	1	0	1	0	1	0	0	6	0	0	1	0	0	0	0	1	1	0	0	1	1	1	1	1	8	4	4	3	3	4	4	1	2	3	3	3
8420	T	Wine and Viticulture	0	0	1	0	0	0	0	0	0	0	1	1	0	0	0	0	0	0	3	1	1	0	0	0	1	1	1	1	0	0	0	0	1	0	0	7	4	4	4	4	4	4	4	4	4	4	4
4294	T	Biomedical Engineering	1	0	0	1	1	0	0	1	1	1	0	0	1	1	1	0	0	0	8	0	0	0	0	1	0	1	1	0	0	0	0	0	1	0	0	4	4	3	3	3	3	3	3	4	4	3	3
3327	T	Animal Science	0	1	1	1	0	0	1	1	0	0	1	0	1	1	0	1	1	1	10	1	1	0	1	1	0	1	0	1	1	1	1	1	1	1	1	13	4	4	4	4	4	4	1	1	3	3	3
9808	T	Materials Enigineering	1	1	1	1	0	0	0	0	0	0	0	0	0	0	1	1	0	0	4	0	0	0	0	0	1	0	0	0	0	0	0	0	0	0	0	1	2	2	2	2	2	2	2	2	4	4	4
7763	T	Animal Science	0	1	1	0	1	0	1	0	1	1	0	0	1	0	1	1	1	1	10	1	1	0	1	0	1	0	0	1	0	1	1	1	1	1	1	11	3	3	3	3	3	3	3	3	3	3	3
9968	T	Biological Sciences	1	0	1	1	1	0	0	0	1	0	1	1	1	1	1	1	1	1	12	1	1	1	1	0	0	1	1	1	0	0	1	1	1	1	1	12	4	4	4	4	4	4	2	3	4	3	3
2397	T	Animal Science	1	0	1	1	0	0	0	0	0	1	0	0	0	1	1	1	1	1	8	1	1	0	0	1	0	1	1	0	1	0	0	0	1	0	0	7	4	4	4	4	3	2	2	4	3	3	3
5949	T	Food Science	0	1	0	1	1	0	0	0	1	1	0	1	1	0	0	0	0	0	6	0	1	0	0	0	1	0	1	0	1	1	0	1	0	0	0	6	3	3	2	2	3	3	1	3	4	2	3
5770	T	Biological Sciences	1	0	1	0	1	1	0	0	0	0	1	1	0	1	1	1	1	1	10	0	1	1	1	0	1	0	1	1	1	0	1	1	1	1	1	12	3	3	3	3	3	3	1	2	4	4	4
5602	T	Biological Sciences	1	0	1	1	0	0	0	0	1	1	0	0	0	1	1	1	1	1	9	1	1	1	0	0	0	1	0	0	0	0	1	1	1	1	1	9	4	4	4	4	4	4	4	4	5	4	4
7474	T	Food Science	0	1	0	0	0	0	0	1	0	0	0	0	0	0	1	1	0	0	3	1	1	1	0	0	0	0	1	0	0	0	0	0	1	1	1	7	4	4	4	4	3	4	1	4	4	3	3
2195	T	Nutrition	0	1	0	0	1	0	0	0	0	0	1	0	0	1	1	1	0	0	5	1	0	0	0	0	0	1	0	0	0	0	1	1	1	0	0	5	3	3	2	3	2	5	1	5	3	2	2
1893	T	Nutrition	0	0	0	0	0	1	0	0	0	0	1	0	1	1	1	1	1	1	8	1	0	0	1	0	0	0	1	1	1	0	1	1	1	1	1	10	3	3	1	3	3	3	1	2	2	1	1
[truncated: 15 more columns]
