# Supplementary material for: The Genetic Code Kit: An Open-Source Cell-Free Platform for Biochemical and Biotechnology Education
Source: Front Bioeng Biotechnol. 2020 Aug 19;8:941. doi: 10.3389/fbioe.2020.00941 (PMC7466673; doi:10.3389/fbioe.2020.00941)
Supplement: Supplementary file 7 [file Data_Sheet_6.ZIP]

Archive with 2 entries (2 files):
- DashBoard_Final.xlsm
- ReadMe-dashboard.txt
