# Supplementary material for: The Genetic Code Kit: An Open-Source Cell-Free Platform for Biochemical and Biotechnology Education
Source: Front Bioeng Biotechnol. 2020 Aug 19;8:941. doi: 10.3389/fbioe.2020.00941 (PMC7466673; doi:10.3389/fbioe.2020.00941)
Supplement: Supplementary file 7 [file Data_Sheet_6.ZIP › DashBoard_Final.xlsm]

## Sheet: RawData
Student ID	Class Standing	Group	Plan 1 Major	Did they take CHEM 127	CHEM 127 Grade	Did they take CHEM 128	CHEM 128 Grade	Did they take CHEM 129	CHEM 129 Grade	Did they take CHEM 124	CHEM 124 Grade	Did they take CHEM 125	CHEM 125 Grade	Did they take CHEM 126	CHEM 126 Grade	Did they take CHEM 216	CHEM 216 Grade	Did they take CHEM 312	CHEM 312 Grade	Did they take CHEM 313	CHEM 313 Grade	Did they take BIO 111	BIO 111 Grade	Did they take BIO 161	BIO 161 Grade	Did they take BIO 351	BIO 351 Grade	Q1 pre	Q2 pre	Q3 pre	Q4 pre	Q5 pre	Q6 pre	Q7 pre	Q8 pre	Q9 pre	Q10 pre	Q11 pre	Q12 pre	Q13 pre	Q14 pre	Q15 pre	Q16 pre	Total Score Pre	Q1 post	Q2 post	Q3 post	Q4 post	Q5 post
		C = Control		1= yes		1= yes		1= yes		1= yes		1= yes		1= yes		1= yes		1= yes		1= yes		1= yes		1= yes		1= yes		1= correct	1= correct	1= correct	1= correct	1= correct	1= correct	1= correct	1= correct	1= correct	1= correct	1= correct	1= correct	1= correct	1= correct	1= correct	1= correct		1= correct	1= correct	1= correct	1= correct	1= correct
		T = Treatment		0=no		0=no		0=no		0=no		0=no		0=no		0=no		0=no		0=no		0=no		0=no		0=no		0= incorrect	0= incorrect	0= incorrect	0= incorrect	0= incorrect	0= incorrect	0= incorrect	0= incorrect	0= incorrect	0= incorrect	0= incorrect	0= incorrect	0= incorrect	0= incorrect	0= incorrect	0= incorrect	(out of 16)	0= incorrect	0= incorrect	0= incorrect	0= incorrect	0= incorrect
9607880		C	Animal Science	1	D	1	C-	0		0		0		0		0		1	C-	1	D	1	C+	1	D	0		0	1	1	0	0	1	0	0	0	0	0	0	0	0	0	0	3	0	1	1	0	0
10923324		C	Biomedical Engineering	0		0		0		1	A-	1	B+	1	C	1	A-	0		1	A-	0		1	A	0		0	0	0	0	1	0	0	0	0	0	0	1	1	1	1	1	6	0	0	0	0	0
10923649		C	Biological Sciences	0		0		0		1	B	1	B-	1	B	1	C	0		1	B+	0		1	B	1	B-	1	1	0	0	0	1	1	0	1	1	0	0	1	1	0	0	8	1	1	0	1	1
11087917		C	Wine and Viticulture	1	C	1	C	0		0		0		0		0		1	A-	1	B-	0		1	C	0		0	1	0	1	0	0	1	0	0	0	0	0	0	1	0	0	4	1	1	0	0	1
12108820		C	Biological Sciences	1	A-	1	A	1	B-	0		0		0		1	A-	0		1	A-	0		1	B	1	B	0	1	1	0	1	0	0	1	1	1	1	1	1	1	1	1	12	1	1	0	0	1
12574792		C	Biological Sciences	1	B	1	C+	1	B	0		0		0		1	C	0		1	A-	0		1	B	1	A-	1	1	0	1	0	1	0	1	1	1	0	1	1	1	0	0	10	1	1	1	1	0
12920813		C	Biological Sciences	0		1	A-	1	A-	1	A	0		0		1	B+	0		1	A	0		1	B	1	B+	1	1	1	0	0	1	0	0	0	0	1	0	1	1	0	0	7	1	1	1	0	0
13009642		C	Microbiology	0		0		1	C	1	B-	1	C	0		1	C-	0		1	B-	0		1	B-	1	C	1	0	1	0	0	0	1	0	0	0	1	0	0	1	0	0	5	1	0	1	0	0
13674943		C	Animal Science	1	B-	1	C	0		0		0		0		0		1	C+	1	D+	0		1	B-	0		0	0	0	1	0	0	0	0	1	0	0	1	1	1	1	1	7	0	1	1	1	0
13776681		C	Biological Sciences	1	B	1	C	1	C	0		0		0		1	C	0		1	B-	0		1	C	1	B-	0	0	0	0	0	0	0	0	0	1	0	0	0	1	0	0	2	0	0	0	0	0
14032872		C	Psychology	1	B	1	B	1	C	0		0		0		1	A	0		1	B+	0		1	B	0		0	1	0	0	1	0	1	0	0	1	0	0	0	1	0	0	5	1	1	0	0	0
14226338		C	Nutrition	1	B	1	C	0		0		0		0		0		1	D	1	D+	0		1	D+	0		1	0	0	0	0	1	0	0	1	1	1	0	1	1	0	1	8	0	1	1	1	0
14253313		C	Biological Sciences	1	B	1	C+	1	C	0		0		0		0		1	B	1	B	0		1	B-	1	C+	1	1	0	0	0	0	0	0	1	1	1	1	1	1	1	1	10	0	0	0	0	0
14598164		C	Nutrition	0		0		0		0		0		0		0		1	D	1	F	0		1	C-	0		0	0	0	0	0	0	1	0	1	0	0	1	0	0	1	1	5	0	1	0	0	0
8229789		C	Wine and Viticulture	0		0		0		0		0		0		0		1	D	1	F	0		0		0		1	1	0	0	0	1	0	1	0	0	0	0	0	1	0	0	5	0	0	0	1	0
12288935		T	Wine and Viticulture	1	C	1	B	1	C-	0		0		0		0		1	A-	1	C	1	B	0		0		1	1	1	0	0	1	1	1	0	0	1	0	0	1	0	0	8	0	1	1	0	0
12368040		T	Marine Sciences	1	C-	1	D	1	B-	0		0		0		1	B-	0		1	B	0		1	C+	0		1	1	0	0	0	0	0	1	0	0	1	0	1	1	1	0	7	1	0	0	1	1
12571867		T	Psychology	1	A	1	A-	0		0		0		0		0		1	A-	1	C+	0		1	C	0		1	0	0	1	0	0	0	0	0	0	0	0	0	1	0	0	3	1	0	0	1	0
12857763		T	Animal Science	1	C+	1	D	1	C-	0		1	B	0		1	C-	0		1	C	0		1	C	0		1	0	0	1	0	0	1	1	0	0	0	0	1	0	0	0	5	0	1	1	1	0
13685733		T	Food Science	1	B+	1	C+	0		0		0		0		0		1	A-	1	C	1	B+	0		0		0	0	0	1	0	1	0	1	0	0	1	1	1	1	1	1	9	0	1	1	1	0
13936932		T	Biological Sciences	0		0		1	A-	1	A	1	B	0		1	B+	0		1	A-	0		1	B	1	A	1	0	0	1	1	0	1	1	0	0	1	1	1	1	1	1	11	1	1	1	1	1
14075954		T	Biomedical Engineering	0		0		1	A	1	A	1	A-	0		1	C+	0		1	A-	0		1	B-	0		1	0	1	1	0	1	0	0	0	1	0	1	1	1	0	0	8	0	1	1	1	0
14145205		T	Nutrition	1	B	1	A	1	A	0		0		0		1	B+	0		1	A	0		1	B	0		1	0	1	1	0	0	1	0	1	1	0	1	1	1	1	1	11	1	1	1	0	0
14275751		T	Microbiology	1	B-	1	C	1	C-	0		0		0		1	C	0		1	B+	0		1	C	1	B	1	0	0	0	0	1	0	0	1	1	1	0	1	0	0	0	6	1	1	0	1	0
14302089		T	Biological Sciences	1	B-	1	B	1	B	0		0		0		1	A-	0		1	A	0		1	B	1	C+	1	0	0	1	0	0	1	1	0	1	0	0	1	1	1	0	8	0	1	1	1	0
14304598		T	Biological Sciences	1	B+	1	B	1	B	0		0		0		1	B+	0		1	A	0		1	B	1	B	0	1	1	1	1	0	0	1	1	1	0	1	1	1	1	1	12	0	1	1	1	1
14411523		T	Nutrition	1	B	1	C+	0		0		0		0		0		1	A	1	C	0		1	C	0		1	0	0	0	0	0	1	0	1	0	0	0	1	1	0	1	6	0	0	1	0	0
14422196		T	Biological Sciences	1	A	1	A	1	A	0		0		0		1	A	0		1	A	0		1	A	1	A	1	1	1	0	1	1	1	1	1	1	1	1	1	1	1	1	15	1	1	1	1	1
14497570		T	Biological Sciences	1	D	1	C+	1	C-	0		0		0		1	W	1	B	1	B	0		1	D	1	D+	0	0	0	0	0	0	0	1	0	0	0	0	0	1	0	0	2	0	1	1	0	1
14514197		T	Biological Sciences	1	B-	1	B-	1	B+	0		0		0		1	B	0		1	A-	0		1	B	1	B	1	1	1	1	1	0	0	0	0	0	1	1	0	0	0	0	7	1	1	1	1	1
14519449		T	Biological Sciences	1	B+	1	B-	1	C	0		0		0		0		1	A	1	A	0		1	B	1	B-	0	1	1	1	1	0	0	1	1	1	1	1	1	1	1	1	13	1	1	1	0	1
14537480		T	Nutrition	1	C-	1	C	0		0		0		0		0		1	B	1	D-	0		1	D+	0		0	1	0	0	1	0	0	0	0	0	0	0	0	1	0	0	3	1	1	1	1	0
8259962		T	Wine and Viticulture	0		1	C-	1	F	0		0		0		0		1	C	1	F	0		0		0		1	0	1	1	0	0	0	0	0	0	1	0	0	0	0	0	4	1	0	1	0	1
10368978		T	Animal Science	1	C	0		0		0		0		0		0		1	B	1	F	0		1	C	0		0	1	0	0	0	0	1	0	0	0	0	0	1	1	0	1	5	0	1	1	1	0
11332122		T	Biological Sciences	1	C	1	B	1	B-	0		0		0		1	C	0		1	B-	0		1	C	1	C	1	0	0	0	0	0	0	0	0	0	0	1	1	1	1	1	6	0	1	1	1	1
12581214		T	Animal Science	1	B	1	B	1	C-	0		0		0		0		1	C	1	B+	0		1	B-	0		0	1	1	0	0	0	0	0	1	0	1	1	1	1	1	1	9	0	1	1	1	1
12902457		T	Nutrition	1	B-	1	B	1	C	0		0		0		0		1	A-	1	B+	0		1	B	1	B	1	1	0	1	0	0	1	0	1	1	0	1	1	1	1	1	11	0	1	1	0	0
13606407		T	Wine and Viticulture	1	B	1	B+	1	C	0		0		0		0		1	B	1	B	0		0		0		0	1	0	0	0	0	0	0	0	0	0	1	0	1	0	0	3	0	1	1	1	0
13746079		T	Nutrition	1	C	1	C	0		0		0		0		0		1	B+	1	C	0		1	B-	0		1	0	0	0	0	1	0	0	1	1	1	1	1	1	1	1	10	1	1	1	0	0
14001308		T	Nutrition	0		1	C	0		0		0		0		0		1	C	1	D	0		0		0		1	0	0	1	0	1	1	0	0	0	0	0	0	0	0	0	4	0	1	1	1	0
14038917		T	Nutrition	1	C	1	D	0		0		0		0		0		1	C	1	C	0		1	D	0		0	1	1	0	0	1	0	0	1	0	0	0	0	1	0	0	5	1	0	0	1	0
14272696		T	Nutrition	1	D+	1	B-	0		0		0		0		0		1	B+	1	C	0		1	C	0		0	1	1	0	1	0	0	0	0	0	0	1	1	1	1	1	8	0	1	1	0	0
14343026		T	Nutrition	1	B-	1	C+	0		0		0		0		0		1	C-	1	C+	0		1	B-	0		1	0	0	1	0	0	0	0	1	0	0	1	0	1	0	0	5	0	0	1	1	0
14558514		T	Biological Sciences	1	C-	1	B-	1	B-	0		0		0		0		1	B-	1	B-	0		1	C+	1	A-	1	0	0	0	1	0	1	1	0	0	0	1	1	1	1	1	9	1	0	0	1	1
15649201		T	Nutrition	1	C+	1	B-	0		0		0		0		0		1	C	1	C	0		1	C+	0		1	1	0	1	0	0	1	0	1	1	1	1	1	1	1	1	12	0	1	1	1	1
15964711		T	Wine and Viticulture	1	A	1	A	1	A	0		0		0		0		1	A	1	A	0		0		0		0	0	0	0	0	0	0	0	0	0	0	1	1	1	1	1	5	1	0	0	0	0
11519738		T	Biological Sciences	1	B-	1	C	1	B-	0		0		0		1	C	1	B	1	D+	0		1	C+	1	D	1	0	0	0	0	0	0	0	1	1	0	0	0	1	0	0	4	1	1	0	0	0
12194633		T	Biological Sciences	1	B	1	C+	1	C-	0		0		0		0		1	B+	1	C-	0		1	C+	1	B	0	0	0	0	0	0	0	1	1	1	0	1	1	1	1	1	8	0	1	1	0	0
12573297		T	Kinesiology	1	A	1	B+	1	A-	0		0		0		0		1	B+	1	B+	0		1	A-	0		0	0	1	0	0	0	0	0	1	0	0	0	0	1	0	0	3	0	0	1	1	1
13725240		T	Biological Sciences	0		0		0		1	B	1	B	1	B	1	B+	0		1	A	0		1	B+	0		0	0	1	0	0	0	1	0	0	0	1	1	1	1	1	1	8	0	0	0	0	1
13956783		T	Nutrition	1	C+	1	A-	1	C+	0		0		0		1	C-	0		1	D-	0		1	C-	0		0	0	1	0	0	1	0	0	0	1	0	1	1	1	1	1	8	0	0	0	1	0
14008523		T	Microbiology	1	B	1	C	1	B-	0		0		0		1	C	0		1	B	0		0		1	B	1	1	0	1	1	0	0	1	1	0	0	1	1	1	0	0	9	1	1	0	1	0
14268484		T	Biological Sciences	1	B	1	A	1	A	0		0		0		0		1	A	1	B-	0		1	B	1	B+	0	1	0	1	0	1	1	1	1	1	1	1	1	1	1	1	13	0	1	1	1	1
14418777		T	Microbiology	1	A-	1	B	1	B-	0		0		0		1	A	0		1	B+	0		1	C	1	B	1	1	0	1	0	0	0	0	1	0	1	1	1	1	1	1	10	1	1	0	1	0
14628233		T	Animal Science	1	C	1	D+	0		0		0		0		0		1	C	1	C+	1	B	0		0		0	1	0	0	0	0	0	0	1	1	1	1	1	1	1	0	8	0	0	0	0	0
15704477		T	Nutrition	0		0		0		0		0		0		0		1	B+	1	B	0		1	B-	0		0	1	1	0	0	0	0	0	1	1	0	1	0	1	0	0	6	0	0	1	0	0
15704919		T	Wine and Viticulture	0		0		0		0		0		0		0		0		1	D	0		0		0		1	0	0	0	0	0	0	0	1	1	0	0	0	0	0	0	3	1	1	0	0	0
11131415		T	Biomedical Engineering	0		0		0		1	A-	1	A-	1	B-	1	B	0		1	A	0		0		0		0	1	1	0	0	1	1	1	0	0	1	1	1	0	0	0	8	0	0	0	0	1
12410342		T	Animal Science	1	B	1	B	1	C	0		0		0		0		1	B-	1	B-	0		1	B	0		1	1	0	0	1	1	0	0	1	0	1	1	0	1	1	1	10	1	1	0	1	1
12419208		T	Materials Enigineering	0		0		0		1	B	1	B	1	C+	1	A-	1	A-	1	B-	0		0		0		1	1	0	0	0	0	0	0	0	0	0	0	1	1	0	0	4	0	0	0	0	0
12540303		T	Animal Science	1	C	1	D	1	D	0		0		0		0		1	C	1	C-	0		1	B	0		1	0	1	0	1	0	1	1	0	0	1	0	1	1	1	1	10	1	1	0	1	0
12785834		T	Biological Sciences	1	A-	1	A	1	A	0		0		0		1	A	0		1	A	0		1	A	1	A	1	1	1	0	0	0	1	0	1	1	1	1	1	1	1	1	12	1	1	1	1	0
12859141		T	Animal Science	1	B+	1	B	1	C	0		0		0		1	A-	0		1	B+	0		1	C	0		1	1	0	0	0	0	0	1	0	0	0	1	1	1	1	1	8	1	1	0	0	1
13170127		T	Food Science	0		0		0		0		0		0		0		1	B+	1	B-	0		0		0		0	1	1	0	0	0	1	1	0	1	1	0	0	0	0	0	6	0	1	0	0	0
13951375		T	Biological Sciences	1	A-	1	A-	1	C+	0		0		0		1	B	0		1	A	0		1	B	1	B	1	0	1	1	0	0	0	0	1	1	0	1	1	1	1	1	10	0	1	1	1	0
14089383		T	Biological Sciences	1	B-	1	A	1	B	0		0		0		1	C-	0		1	B+	0		1	B	1	B+	1	1	0	0	0	0	1	1	0	0	0	1	1	1	1	1	9	1	1	1	0	0
13933279		T	Food Science	1	C-	1	D	0		0		0		0		0		1	B-	1	C-	1	B	0		0		0	0	0	0	0	1	0	0	0	0	0	0	1	1	0	0	3	1	1	1	0	0
16197879		T	Nutrition	0		0		1	D	0		0		0		0		1	B	1	F	0		0		0		0	0	1	0	0	0	0	0	1	0	0	1	1	1	0	0	5	1	0	0	0	0
25279234		T	Nutrition	0		0		0		0		0		0		0		0		1	B	0		0		0		0	0	0	1	0	0	0	0	1	0	1	1	1	1	1	1	8	1	0	0	1	0
[truncated: 12 more columns]

## Sheet: PivotAnalysis
	BaseLine Questions Pivot								Fischer Z Test
	Count of Student ID	Column Labels			Baseline Pivot Copied					Control Group	Intervention Group	Control	Invtervention	Fisher Z	Stat Significance	Text		No	Yes
	Row Labels	C	T		Count	Control Group	Intervention Group		Number Worse Off	5	11	0.333333	0.203704	0.313621	NO	We cannot reject the null hypothesis that the probability of being worse off is equal in the control group and the intervention group		We cannot reject the null hypothesis that the probability of being worse off is equal in the control group and the intervention group	We can reject the null hypothesis that the probability of being worse off is equal in the control group and the intervention group
	-2	1	2		-2	1	2		Number Not Worse Off	10	43	0.666667	0.796296
	-1	4	9		-1	4	9					1	1
	0	5	22		0	5	22
	1	3	17		1	3	17					15	54
	2	2	4		2	2	4
										Control Group	Intervention Group	Control	Invtervention	Fisher Z
									Number Improved	5	21	0.333333	0.388889	0.77097	NO
									Number Not Improved	10	33	0.666667	0.611111
												1	1
												15	54
	BaseLine Questions Pivot								Fischer Z Test
	Count of Student ID	Column Labels			TX TI Pivot Copied					Control Group	Intervention Group	Control	Invtervention	Fisher Z	Stat Significance
	Row Labels	C	T		Count	Control Group	Intervention Group		Number Worse Off	5	11	0.333333	0.203704	0.313621	NO
	-5		2		-5	0	2		Number Not Worse Off	10	43	0.666667	0.796296
	-4		4		-4	0	4					1	1
	-3		1		-3	0	1
	-2	1	2		-2	1	2					15	54
	-1	4	2		-1	4	2
	0	5	7		0	5	7			Control Group	Intervention Group	Control	Invtervention	Fisher Z
	1		6		1	0	6		Number Improved	5	36	0.333333	0.666667	0.0354157	YES
	2		8		2	0	8		Number Not Improved	10	18	0.666667	0.333333
	3	1	4		3	1	4					1	1
	4	3	7		4	3	7
	5	1	3		5	1	3					15	54
	6		2		6	0	2
	7		2		7	0	2
	8		4		8	0	4
	BaseLine Questions Pivot								Fischer Z Test
	Count of Student ID	Column Labels			TX TI Pivot Copied					Control Group	Intervention Group	Control	Invtervention	Fisher Z	Stat Significance
	Row Labels	C	T		Count	Control Group	Intervention Group		Number Worse Off	7	11	0.466667	0.203704	0.0520498	NO
	-6		1		-6	0	1		Number Not Worse Off	8	43	0.533333	0.796296
	-5		1		-5	0	1					1	1
	-3	1	5		-4	0	0
	-2	1	2		-3	1	5					15	54
	-1	5	2		-2	1	2
	0	2	5		-1	5	2			Control Group	Intervention Group	Control	Invtervention	Fisher Z
	1	1	8		0	2	5		Number Improved	6	38	0.4	0.703704	0.0383756	YES
	2	1	12		1	1	8		Number Not Improved	9	16	0.6	0.296296
	3	2	3		2	1	12					1	1
	4	1	4		3	2	3
	5	1	4		4	1	4					15	54
	6		3		5	1	4
	7		3		6	0	3
	9		1		7	0	3
					8	0	0
					9	0	1

## Sheet: DashBoard
		0.05

## Sheet: ReadMe
This excel sheet shows a dashboard that visualizes the data used for analysis. The main sheet is called "DashBoard". The user can choose a p-value on the left and then toggle with three options: a) they can choose the major; b) they can choose whether a student took the survey of OChem; c) they can choose whether a student took OChem I. With those choices, the dashboard compares the control and t…
For PC Users
	Steps
	1)	Enable Macros ---The file contains VbA code that implements the Fisher Z Test.
		a)	Install Developer Tab: https://support.office.com/en-us/article/show-the-developer-tab-e1192344-5e56-4d45-931b-e5fd9bea2d45
		b)	Enable Macros: https://support.office.com/en-us/article/enable-or-disable-macros-in-office-files-12b036fd-d140-4e74-b45e-16fed1a7e5c6
	2)	The analysis also uses tables in excel
	3)	Depending on the computer display conditions, you may want to zoom in or out for optimal use of the dashboard
	4)	The Raw data can be accessed by unhiding the files.
For MAC Users
	Steps
	1)	Enable Macros ---The file contains VbA code that implements the Fisher Z Test.
		a)	Install Developer Tab: https://support.microsoft.com/en-us/office/use-the-developer-tab-to-create-or-delete-a-macro-in-excel-for-mac-5bd3dfb9-39d7-496a-a812-1b5e8e81d96a
	2)	The analysis also uses tables in excel
	3)	Depending on the computer display conditions, you may want to zoom in or out for optimal use of the dashboard
	4)	The Raw data can be accessed by unhiding the files.

## Sheet: pvalueExcel
	Pvalue List
	0.02
	0.05
	0.1
	0.15
	0.05

## Sheet: DataToAnalyzeTable
Student ID	Control or Treatment	Major	HardScience Indicator	Did they take Chem 127	Did they take Chem 128	Did they take Chem 129	Did they take Chem 124	Did they take Chem 125	Did they take Chem 126	Did they take Chem 216	Did they take Chem 312	Did they take Chem 313	Did they take Bio 111	Did they take Bio 161	Did they take Bio 351	Number of 100 level chemistry	Number of 100 Level Bio	Question 1	Question 2	Question 3	Question 4	Question 5	Question 6	Question 7	Question 8	Question 9	Question 10	Question 11	Question 12	Question 13	Question 14	Question 15	Question 16	Overall Score	Non-Binary Score	TX and TI with 7 and 11	TX and TI without 7 and 11	Baseline Questions
9607880	C	Animal Science	No	1	1	0	0	0	0	0	1	1	1	1	0	2	2	No Improvement	No Improvement	No Improvement	No Improvement	No Improvement	No Improvement	Improvement	Improvement	No Improvement	No Improvement	No Improvement	No Improvement	No Improvement	Improvement	No Improvement	No Improvement	Positive	3	3	2	0
10923324	C	Biomedical Engineering	Yes	0	0	0	1	1	1	1	0	1	0	1	0	3	1	No Improvement	No Improvement	No Improvement	No Improvement	Worse Off	Improvement	Improvement	Improvement	Improvement	Improvement	No Improvement	Worse Off	Worse Off	No Improvement	Worse Off	Worse Off	No Improvement	0	0	-1	0
10923649	C	Biological Sciences	Yes	0	0	0	1	1	1	1	0	1	0	1	1	3	1	No Improvement	No Improvement	No Improvement	Improvement	Improvement	No Improvement	No Improvement	No Improvement	No Improvement	No Improvement	Improvement	Improvement	No Improvement	No Improvement	Improvement	Improvement	Positive	6	5	4	1
11087917	C	Wine and Viticulture	No	1	1	0	0	0	0	0	1	1	0	1	0	2	1	Improvement	No Improvement	No Improvement	Worse Off	Improvement	No Improvement	Worse Off	No Improvement	No Improvement	No Improvement	No Improvement	No Improvement	No Improvement	No Improvement	Improvement	Improvement	Positive	2	0	1	2
12108820	C	Biological Sciences	Yes	1	1	1	0	0	0	1	0	1	0	1	1	3	1	Improvement	No Improvement	Worse Off	No Improvement	No Improvement	Improvement	No Improvement	No Improvement	No Improvement	Worse Off	No Improvement	No Improvement	No Improvement	No Improvement	No Improvement	No Improvement	No Improvement	0	-2	-2	2
12574792	C	Biological Sciences	Yes	1	1	1	0	0	0	1	0	1	0	1	1	3	1	No Improvement	No Improvement	Improvement	No Improvement	No Improvement	Worse Off	Improvement	No Improvement	Worse Off	No Improvement	Improvement	Worse Off	Worse Off	Worse Off	No Improvement	No Improvement	Negative	-2	-1	-3	-1
12920813	C	Biological Sciences	Yes	0	1	1	1	0	0	1	0	1	0	1	1	3	1	No Improvement	No Improvement	No Improvement	No Improvement	No Improvement	Worse Off	No Improvement	No Improvement	Improvement	Improvement	Worse Off	Improvement	No Improvement	No Improvement	Improvement	Improvement	Positive	3	4	5	-1
13009642	C	Microbiology	Yes	0	0	1	1	1	0	1	0	1	0	1	1	3	1	No Improvement	No Improvement	No Improvement	No Improvement	No Improvement	No Improvement	No Improvement	No Improvement	No Improvement	No Improvement	Worse Off	No Improvement	No Improvement	No Improvement	No Improvement	No Improvement	Negative	-1	-1	0	0
13674943	C	Animal Science	No	1	1	0	0	0	0	0	1	1	0	1	0	2	1	No Improvement	Improvement	Improvement	No Improvement	No Improvement	Improvement	No Improvement	No Improvement	No Improvement	Improvement	Improvement	No Improvement	No Improvement	No Improvement	No Improvement	No Improvement	Positive	5	4	3	1
13776681	C	Biological Sciences	Yes	1	1	1	0	0	0	1	0	1	0	1	1	3	1	No Improvement	No Improvement	No Improvement	No Improvement	No Improvement	No Improvement	No Improvement	No Improvement	Improvement	Worse Off	No Improvement	No Improvement	Improvement	Worse Off	No Improvement	No Improvement	No Improvement	0	0	0	0
14032872	C	Psychology	No	1	1	1	0	0	0	1	0	1	0	1	0	3	1	Improvement	No Improvement	No Improvement	No Improvement	Worse Off	Improvement	No Improvement	No Improvement	Improvement	Worse Off	No Improvement	No Improvement	No Improvement	Worse Off	No Improvement	No Improvement	No Improvement	0	-1	-1	1
14226338	C	Nutrition	No	1	1	0	0	0	0	0	1	1	0	1	0	2	1	Worse Off	Improvement	Improvement	Improvement	No Improvement	No Improvement	Improvement	No Improvement	No Improvement	No Improvement	No Improvement	No Improvement	No Improvement	No Improvement	No Improvement	No Improvement	Positive	3	4	3	-1
14253313	C	Biological Sciences	Yes	1	1	1	0	0	0	0	1	1	0	1	1	3	1	Worse Off	Worse Off	No Improvement	No Improvement	No Improvement	No Improvement	Improvement	No Improvement	No Improvement	No Improvement	No Improvement	No Improvement	No Improvement	No Improvement	No Improvement	No Improvement	Negative	-1	0	-1	-1
14598164	C	Nutrition	No	0	0	0	0	0	0	0	1	1	0	1	0	0	1	No Improvement	Improvement	No Improvement	No Improvement	No Improvement	No Improvement	No Improvement	Improvement	Worse Off	No Improvement	No Improvement	Worse Off	No Improvement	Improvement	Worse Off	Worse Off	Negative	-1	-1	-1	0
8229789	C	Wine and Viticulture	No	0	0	0	0	0	0	0	1	1	0	0	0	0	0	Worse Off	Worse Off	No Improvement	Improvement	No Improvement	Worse Off	Improvement	Worse Off	No Improvement	No Improvement	No Improvement	No Improvement	No Improvement	No Improvement	No Improvement	No Improvement	Negative	-2	0	-1	-2
12288935	T	Wine and Viticulture	No	1	1	1	0	0	0	0	1	1	1	0	0	3	1	Worse Off	No Improvement	No Improvement	No Improvement	No Improvement	Worse Off	No Improvement	Worse Off	Improvement	Improvement	Worse Off	Improvement	Improvement	No Improvement	Improvement	Improvement	Positive	2	4	5	-2
12368040	T	Marine Sciences	Yes	1	1	1	0	0	0	1	0	1	0	1	0	3	1	No Improvement	Worse Off	No Improvement	Improvement	Improvement	Improvement	Improvement	No Improvement	No Improvement	No Improvement	Worse Off	Improvement	No Improvement	No Improvement	No Improvement	Improvement	Positive	4	2	2	2
12571867	T	Psychology	No	1	1	0	0	0	0	0	1	1	0	1	0	2	1	No Improvement	No Improvement	No Improvement	No Improvement	No Improvement	No Improvement	No Improvement	Improvement	No Improvement	No Improvement	No Improvement	Improvement	Improvement	No Improvement	Improvement	Improvement	Positive	5	5	5	0
12857763	T	Animal Science	No	1	1	1	0	1	0	1	0	1	0	1	0	4	1	Worse Off	Improvement	Improvement	No Improvement	No Improvement	Improvement	Worse Off	Worse Off	Improvement	Improvement	No Improvement	Improvement	No Improvement	Improvement	Improvement	Improvement	Positive	6	6	7	0
13685733	T	Food Science	No	1	1	0	0	0	0	0	1	1	1	0	0	2	1	No Improvement	Improvement	Improvement	No Improvement	No Improvement	No Improvement	Improvement	No Improvement	Improvement	Improvement	No Improvement	No Improvement	No Improvement	No Improvement	No Improvement	No Improvement	Positive	5	5	4	0
13936932	T	Biological Sciences	Yes	0	0	1	1	1	0	1	0	1	0	1	1	3	1	No Improvement	Improvement	Improvement	No Improvement	No Improvement	No Improvement	No Improvement	No Improvement	Improvement	Improvement	No Improvement	No Improvement	No Improvement	No Improvement	No Improvement	No Improvement	Positive	4	4	4	0
14075954	T	Biomedical Engineering	Yes	0	0	1	1	1	0	1	0	1	0	1	0	3	1	Worse Off	Improvement	No Improvement	No Improvement	No Improvement	No Improvement	No Improvement	Improvement	Improvement	No Improvement	No Improvement	Worse Off	Worse Off	No Improvement	No Improvement	No Improvement	No Improvement	0	1	1	-1
14145205	T	Nutrition	No	1	1	1	0	0	0	1	0	1	0	1	0	3	1	No Improvement	Improvement	No Improvement	Worse Off	No Improvement	No Improvement	No Improvement	No Improvement	No Improvement	No Improvement	No Improvement	No Improvement	No Improvement	No Improvement	No Improvement	No Improvement	No Improvement	0	0	0	0
14275751	T	Microbiology	Yes	1	1	1	0	0	0	1	0	1	0	1	1	3	1	No Improvement	Improvement	No Improvement	Improvement	No Improvement	Worse Off	No Improvement	Improvement	Worse Off	No Improvement	No Improvement	Improvement	No Improvement	Improvement	Improvement	Improvement	Positive	5	6	6	-1
14302089	T	Biological Sciences	Yes	1	1	1	0	0	0	1	0	1	0	1	1	3	1	Worse Off	Improvement	Improvement	No Improvement	No Improvement	No Improvement	No Improvement	No Improvement	No Improvement	Worse Off	No Improvement	No Improvement	No Improvement	No Improvement	No Improvement	Improvement	Positive	1	2	2	-1
14304598	T	Biological Sciences	Yes	1	1	1	0	0	0	1	0	1	0	1	1	3	1	No Improvement	No Improvement	No Improvement	No Improvement	No Improvement	No Improvement	No Improvement	No Improvement	Worse Off	No Improvement	Improvement	Worse Off	Worse Off	Worse Off	Worse Off	Worse Off	Negative	-5	-5	-6	0
14411523	T	Nutrition	No	1	1	0	0	0	0	0	1	1	0	1	0	2	1	Worse Off	No Improvement	Improvement	No Improvement	No Improvement	Improvement	No Improvement	Improvement	Worse Off	No Improvement	No Improvement	No Improvement	No Improvement	No Improvement	No Improvement	Worse Off	No Improvement	0	0	0	0
14422196	T	Biological Sciences	Yes	1	1	1	0	0	0	1	0	1	0	1	1	3	1	No Improvement	No Improvement	No Improvement	Improvement	No Improvement	No Improvement	No Improvement	No Improvement	No Improvement	No Improvement	No Improvement	No Improvement	No Improvement	No Improvement	No Improvement	No Improvement	Positive	1	1	1	0
14497570	T	Biological Sciences	Yes	1	1	1	0	0	0	1	1	1	0	1	1	3	1	No Improvement	Improvement	Improvement	No Improvement	Improvement	No Improvement	No Improvement	No Improvement	Improvement	No Improvement	Improvement	Improvement	Improvement	No Improvement	Improvement	Improvement	Positive	9	8	7	1
14514197	T	Biological Sciences	Yes	1	1	1	0	0	0	1	0	1	0	1	1	3	1	No Improvement	No Improvement	No Improvement	No Improvement	No Improvement	Improvement	Improvement	Improvement	Improvement	Improvement	No Improvement	No Improvement	Improvement	Improvement	Improvement	Improvement	Positive	9	8	7	1
14519449	T	Biological Sciences	Yes	1	1	1	0	0	0	0	1	1	0	1	1	3	1	Improvement	No Improvement	No Improvement	Worse Off	No Improvement	Improvement	Improvement	No Improvement	No Improvement	No Improvement	No Improvement	No Improvement	No Improvement	No Improvement	No Improvement	No Improvement	Positive	2	0	-1	2
14537480	T	Nutrition	No	1	1	0	0	0	0	0	1	1	0	1	0	2	1	Improvement	No Improvement	Improvement	Improvement	Worse Off	Improvement	Improvement	No Improvement	Improvement	Improvement	Improvement	Improvement	Improvement	No Improvement	No Improvement	No Improvement	Positive	9	8	6	1
8259962	T	Wine and Viticulture	No	0	1	1	0	0	0	0	1	1	0	0	0	2	0	No Improvement	No Improvement	No Improvement	Worse Off	Improvement	No Improvement	No Improvement	No Improvement	No Improvement	No Improvement	Worse Off	No Improvement	No Improvement	No Improvement	No Improvement	No Improvement	Negative	-1	-2	-1	1
10368978	T	Animal Science	No	1	0	0	0	0	0	0	1	1	0	1	0	1	1	No Improvement	No Improvement	Improvement	Improvement	No Improvement	Improvement	No Improvement	Improvement	No Improvement	Improvement	Improvement	No Improvement	Worse Off	No Improvement	No Improvement	Worse Off	Positive	4	3	2	1
11332122	T	Biological Sciences	Yes	1	1	1	0	0	0	1	0	1	0	1	1	3	1	Worse Off	Improvement	Improvement	Improvement	Improvement	Improvement	Improvement	Improvement	Improvement	No Improvement	Improvement	No Improvement	No Improvement	No Improvement	No Improvement	No Improvement	Positive	8	7	5	1
12581214	T	Animal Science	No	1	1	1	0	0	0	0	1	1	0	1	0	3	1	No Improvement	No Improvement	No Improvement	Improvement	Improvement	No Improvement	Improvement	Improvement	No Improvement	Improvement	No Improvement	No Improvement	No Improvement	No Improvement	No Improvement	No Improvement	Positive	5	4	3	1
12902457	T	Nutrition	No	1	1	1	0	0	0	0	1	1	0	1	1	3	1	Worse Off	No Improvement	Improvement	Worse Off	No Improvement	No Improvement	No Improvement	Improvement	Worse Off	No Improvement	No Improvement	No Improvement	No Improvement	No Improvement	No Improvement	No Improvement	Negative	-1	0	0	-1
13606407	T	Wine and Viticulture	No	1	1	1	0	0	0	0	1	1	0	0	0	3	0	No Improvement	No Improvement	Improvement	Improvement	No Improvement	No Improvement	No Improvement	No Improvement	Improvement	Improvement	No Improvement	No Improvement	No Improvement	No Improvement	Improvement	No Improvement	Positive	5	5	5	0
13746079	T	Nutrition	No	1	1	0	0	0	0	0	1	1	0	1	0	2	1	No Improvement	Improvement	Improvement	No Improvement	No Improvement	Worse Off	No Improvement	No Improvement	No Improvement	Worse Off	Worse Off	Worse Off	Worse Off	No Improvement	Worse Off	Worse Off	Negative	-5	-4	-3	-1
14001308	T	Nutrition	No	0	1	0	0	0	0	0	1	1	0	0	0	1	0	Worse Off	Improvement	Improvement	No Improvement	No Improvement	Worse Off	Worse Off	No Improvement	Improvement	Improvement	No Improvement	Improvement	Improvement	Improvement	Improvement	Improvement	Positive	6	8	9	-2
14038917	T	Nutrition	No	1	1	0	0	0	0	0	1	1	0	1	0	2	1	Improvement	Worse Off	Worse Off	Improvement	No Improvement	Worse Off	No Improvement	No Improvement	No Improvement	No Improvement	Improvement	Improvement	Improvement	No Improvement	Improvement	Improvement	Positive	4	4	3	0
14272696	T	Nutrition	No	1	1	0	0	0	0	0	1	1	0	1	0	2	1	No Improvement	No Improvement	No Improvement	No Improvement	Worse Off	No Improvement	No Improvement	No Improvement	Improvement	Improvement	Improvement	No Improvement	No Improvement	No Improvement	No Improvement	No Improvement	Positive	2	3	2	-1
14343026	T	Nutrition	No	1	1	0	0	0	0	0	1	1	0	1	0	2	1	Worse Off	No Improvement	Improvement	No Improvement	No Improvement	No Improvement	No Improvement	No Improvement	No Improvement	No Improvement	No Improvement	No Improvement	Improvement	No Improvement	Improvement	Improvement	Positive	3	4	4	-1
14558514	T	Biological Sciences	Yes	1	1	1	0	0	0	0	1	1	0	1	1	3	1	No Improvement	No Improvement	No Improvement	Improvement	No Improvement	No Improvement	Worse Off	No Improvement	No Improvement	No Improvement	No Improvement	Worse Off	Worse Off	No Improvement	Worse Off	Worse Off	Negative	-4	-4	-3	0
15649201	T	Nutrition	No	1	1	0	0	0	0	0	1	1	0	1	0	2	1	Worse Off	No Improvement	Improvement	No Improvement	Improvement	No Improvement	No Improvement	No Improvement	No Improvement	No Improvement	Worse Off	No Improvement	No Improvement	No Improvement	No Improvement	No Improvement	No Improvement	0	0	1	0
15964711	T	Wine and Viticulture	No	1	1	1	0	0	0	0	1	1	0	0	0	3	0	Improvement	No Improvement	No Improvement	No Improvement	No Improvement	No Improvement	No Improvement	Improvement	Improvement	No Improvement	No Improvement	No Improvement	No Improvement	No Improvement	No Improvement	No Improvement	Positive	3	2	2	1
11519738	T	Biological Sciences	Yes	1	1	1	0	0	0	1	1	1	0	1	1	3	1	No Improvement	Improvement	No Improvement	No Improvement	No Improvement	Improvement	Improvement	Improvement	No Improvement	Worse Off	No Improvement	No Improvement	No Improvement	No Improvement	No Improvement	No Improvement	Positive	3	2	1	1
12194633	T	Biological Sciences	Yes	1	1	1	0	0	0	0	1	1	0	1	1	3	1	No Improvement	Improvement	Improvement	No Improvement	No Improvement	No Improvement	No Improvement	No Improvement	No Improvement	No Improvement	No Improvement	No Improvement	No Improvement	No Improvement	No Improvement	No Improvement	Positive	2	2	2	0
12573297	T	Kinesiology	No	1	1	1	0	0	0	0	1	1	0	1	0	3	1	No Improvement	No Improvement	No Improvement	Improvement	Improvement	Improvement	Improvement	Improvement	No Improvement	No Improvement	No Improvement	Improvement	Improvement	No Improvement	Improvement	Improvement	Positive	9	7	6	2
13725240	T	Biological Sciences	Yes	0	0	0	1	1	1	1	0	1	0	1	0	3	1	No Improvement	No Improvement	Worse Off	No Improvement	Improvement	Improvement	Worse Off	No Improvement	Improvement	No Improvement	Worse Off	Worse Off	Worse Off	No Improvement	No Improvement	No Improvement	Negative	-2	-4	-2	2
13956783	T	Nutrition	No	1	1	1	0	0	0	1	0	1	0	1	0	3	1	No Improvement	No Improvement	Worse Off	Improvement	No Improvement	No Improvement	Improvement	No Improvement	Improvement	No Improvement	No Improvement	No Improvement	No Improvement	No Improvement	No Improvement	No Improvement	Positive	2	2	1	0
14008523	T	Microbiology	Yes	1	1	1	0	0	0	1	0	1	0	0	1	3	0	No Improvement	No Improvement	No Improvement	No Improvement	Worse Off	No Improvement	Improvement	No Improvement	No Improvement	No Improvement	No Improvement	No Improvement	No Improvement	No Improvement	Improvement	Improvement	Positive	2	3	2	-1
14268484	T	Biological Sciences	Yes	1	1	1	0	0	0	0	1	1	0	1	1	3	1	No Improvement	No Improvement	Improvement	No Improvement	Improvement	No Improvement	No Improvement	No Improvement	No Improvement	No Improvement	No Improvement	No Improvement	No Improvement	No Improvement	No Improvement	No Improvement	Positive	2	1	1	1
14418777	T	Microbiology	Yes	1	1	1	0	0	0	1	0	1	0	1	1	3	1	No Improvement	No Improvement	No Improvement	No Improvement	No Improvement	Improvement	No Improvement	No Improvement	No Improvement	Improvement	No Improvement	No Improvement	No Improvement	No Improvement	No Improvement	No Improvement	Positive	2	1	1	1
14628233	T	Animal Science	No	1	1	0	0	0	0	0	1	1	1	0	0	2	1	No Improvement	Worse Off	No Improvement	No Improvement	No Improvement	Improvement	No Improvement	Improvement	Worse Off	No Improvement	No Improvement	Worse Off	Worse Off	Worse Off	Worse Off	No Improvement	Negative	-4	-5	-5	1
15704477	T	Nutrition	No	0	0	0	0	0	0	0	1	1	0	1	0	0	1	No Improvement	Worse Off	No Improvement	No Improvement	No Improvement	No Improvement	No Improvement	Improvement	No Improvement	Worse Off	No Improvement	No Improvement	Improvement	No Improvement	Improvement	Improvement	Positive	2	2	2	0
15704919	T	Wine and Viticulture	No	0	0	0	0	0	0	0	0	1	0	0	0	0	0	No Improvement	Improvement	No Improvement	No Improvement	No Improvement	Improvement	Improvement	Improvement	No Improvement	Worse Off	No Improvement	No Improvement	No Improvement	Improvement	No Improvement	No Improvement	Positive	4	3	2	1
11131415	T	Biomedical Engineering	Yes	0	0	0	1	1	1	1	0	1	0	0	0	3	0	No Improvement	Worse Off	Worse Off	No Improvement	Improvement	Worse Off	No Improvement	No Improvement	No Improvement	No Improvement	Worse Off	Worse Off	Worse Off	Improvement	No Improvement	No Improvement	Negative	-4	-4	-3	0
12410342	T	Animal Science	No	1	1	1	0	0	0	0	1	1	0	1	0	3	1	No Improvement	No Improvement	No Improvement	Improvement	No Improvement	Worse Off	Improvement	No Improvement	No Improvement	Improvement	No Improvement	No Improvement	Improvement	No Improvement	No Improvement	No Improvement	Positive	3	4	3	-1
12419208	T	Materials Enigineering	Yes	0	0	0	1	1	1	1	1	1	0	0	0	3	0	Worse Off	Worse Off	No Improvement	No Improvement	No Improvement	Improvement	No Improvement	No Improvement	No Improvement	No Improvement	No Improvement	No Improvement	Worse Off	Worse Off	No Improvement	No Improvement	Negative	-3	-3	-3	0
12540303	T	Animal Science	No	1	1	1	0	0	0	0	1	1	0	1	0	3	1	No Improvement	Improvement	Worse Off	Improvement	Worse Off	Improvement	Worse Off	Worse Off	Improvement	No Improvement	No Improvement	Improvement	No Improvement	No Improvement	No Improvement	No Improvement	Positive	1	1	2	0
12785834	T	Biological Sciences	Yes	1	1	1	0	0	0	1	0	1	0	1	1	3	1	No Improvement	No Improvement	No Improvement	Improvement	No Improvement	No Improvement	No Improvement	Improvement	No Improvement	Worse Off	Worse Off	No Improvement	No Improvement	No Improvement	No Improvement	No Improvement	No Improvement	0	0	1	0
12859141	T	Animal Science	No	1	1	1	0	0	0	1	0	1	0	1	0	3	1	No Improvement	No Improvement	No Improvement	No Improvement	Improvement	No Improvement	Improvement	No Improvement	No Improvement	Improvement	No Improvement	Worse Off	Worse Off	No Improvement	Worse Off	Worse Off	Negative	-1	-2	-3	1
13170127	T	Food Science	No	0	0	0	0	0	0	0	1	1	0	0	0	0	0	No Improvement	No Improvement	Worse Off	No Improvement	No Improvement	Improvement	Worse Off	No Improvement	No Improvement	No Improvement	No Improvement	No Improvement	Improvement	No Improvement	No Improvement	No Improvement	No Improvement	0	-1	0	1
13951375	T	Biological Sciences	Yes	1	1	1	0	0	0	1	0	1	0	1	1	3	1	Worse Off	Improvement	No Improvement	No Improvement	No Improvement	Improvement	No Improvement	Improvement	No Improvement	No Improvement	No Improvement	No Improvement	No Improvement	No Improvement	No Improvement	No Improvement	Positive	2	2	2	0
14089383	T	Biological Sciences	Yes	1	1	1	0	0	0	1	0	1	0	1	1	3	1	No Improvement	No Improvement	Improvement	No Improvement	No Improvement	No Improvement	No Improvement	Worse Off	No Improvement	No Improvement	No Improvement	No Improvement	No Improvement	No Improvement	No Improvement	No Improvement	No Improvement	0	0	0	0
13933279	T	Food Science	No	1	1	0	0	0	0	0	1	1	1	0	0	2	1	Improvement	Improvement	Improvement	No Improvement	No Improvement	Worse Off	No Improvement	Improvement	No Improvement	No Improvement	No Improvement	No Improvement	Worse Off	No Improvement	Improvement	Improvement	Positive	4	4	4	0
16197879	T	Nutrition	No	0	0	1	0	0	0	0	1	1	0	0	0	1	0	Improvement	No Improvement	Worse Off	No Improvement	No Improvement	No Improvement	Improvement	No Improvement	Worse Off	No Improvement	No Improvement	No Improvement	No Improvement	No Improvement	No Improvement	No Improvement	No Improvement	0	-1	-2	1
25279234	T	Nutrition	No	0	0	0	0	0	0	0	0	1	0	0	0	0	0	Improvement	No Improvement	No Improvement	No Improvement	No Improvement	No Improvement	No Improvement	Improvement	No Improvement	Improvement	Worse Off	No Improvement	No Improvement	No Improvement	No Improvement	No Improvement	Positive	2	1	2	1

## Sheet: LinkstoCompress
Major	Unique Majors	HardScience Indicator
Animal Science	Animal Science	No
Biomedical Engineering	Biomedical Engineering	Yes
Biological Sciences	Biological Sciences	Yes
Wine and Viticulture	Wine and Viticulture	No
Biological Sciences	Microbiology	Yes
Biological Sciences	Animal Science	No
Biological Sciences	Psychology	No
Microbiology	Nutrition	No
Animal Science	Marine Sciences	Yes
Biological Sciences	Food Science	No
Psychology	Kinesiology	No
Nutrition	Materials Enigineering	Yes
Biological Sciences
Nutrition
Wine and Viticulture
Wine and Viticulture		#REF!
Marine Sciences
Psychology
Animal Science
Food Science
Biological Sciences
Biomedical Engineering			0.05
Nutrition
Microbiology
Biological Sciences
Biological Sciences
Nutrition
Biological Sciences
Biological Sciences
Biological Sciences
Biological Sciences
Nutrition
Wine and Viticulture
Animal Science
Biological Sciences
Animal Science
Nutrition
Wine and Viticulture
Nutrition
Nutrition
Nutrition
Nutrition
Nutrition
Biological Sciences
Nutrition
Wine and Viticulture
Biological Sciences
Biological Sciences
Kinesiology
Biological Sciences
Nutrition
Microbiology
Biological Sciences
Microbiology
Animal Science
Nutrition
Wine and Viticulture
Biomedical Engineering
Animal Science
Materials Enigineering
Animal Science
Biological Sciences
Animal Science
Food Science
Biological Sciences
Biological Sciences
Food Science
Nutrition
Nutrition
