# Supplementary material for: The Genetic Code Kit: An Open-Source Cell-Free Platform for Biochemical and Biotechnology Education
Source: Front Bioeng Biotechnol. 2020 Aug 19;8:941. doi: 10.3389/fbioe.2020.00941 (PMC7466673; doi:10.3389/fbioe.2020.00941)
Supplement: Supplementary file 7 [file Data_Sheet_6.ZIP › ReadMe-dashboard.txt]

This excel sheet shows a dashboard that visualizes the data used for analysis. The main sheet is called "DashBoard". The user can choose a p-value on the left and then toggle with three options: a) they can choose the major; b) they can choose whether a student took the survey of OChem; c) they can choose whether a student took OChem I. With those choices, the dashboard compares the control and t…
For PC Users
	Steps
	1)	Enable Macros ---The file contains VbA code that implements the Fisher Z Test.
		a)	Install Developer Tab: https://support.office.com/en-us/article/show-the-developer-tab-e1192344-5e56-4d45-931b-e5fd9bea2d45
		b)	Enable Macros: https://support.office.com/en-us/article/enable-or-disable-macros-in-office-files-12b036fd-d140-4e74-b45e-16fed1a7e5c6
	2)	The analysis also uses tables in excel
	3)	Depending on the computer display conditions, you may want to zoom in or out for optimal use of the dashboard
	4)	The Raw data can be accessed by unhiding the files.
For MAC Users
	Steps
	1)	Enable Macros ---The file contains VbA code that implements the Fisher Z Test.
		a)	Install Developer Tab: https://support.microsoft.com/en-us/office/use-the-developer-tab-to-create-or-delete-a-macro-in-excel-for-mac-5bd3dfb9-39d7-496a-a812-1b5e8e81d96a
	2)	The analysis also uses tables in excel
	3)	Depending on the computer display conditions, you may want to zoom in or out for optimal use of the dashboard
	4)	The Raw data can be accessed by unhiding the files.
